# Supplementary material for: Newborn Screening Knowledge, Attitudes and Practices among Obstetrics-Gynecology Residents, Pediatric Residents, and Newborn Screening Nurses in a Tertiary Government Hospital in the Philippines during the COVID-19 Pandemic
Source: Int J Neonatal Screen. 2023 Apr 1;9(2):19. doi: 10.3390/ijns9020019 (PMC10123634; doi:10.3390/ijns9020019)
Supplement: Supplementary file 1 [file IJNS-09-00019-s001.zip]

Archive with 1 entries (1 files):
- IJNS-2229152-supplementary.pdf
